# Supplementary material for: External stimulation induces the secretion of autophagosome-like vesicles by B cells
Source: Autophagy Rep. 2023 Feb 21;2(1):2179287. doi: 10.1080/27694127.2023.2179287 (PMC12039400; doi:10.1080/27694127.2023.2179287)
Supplement: Supplemental Material [file KAUO_A_2179287_SM1258.zip]

Archive with 5 entries (4 files):
- /
- Figure S2.jpg
- Figure S1.jpg
- Figure S3.jpg
- Supplemental_table_1.xlsx
