# Supplementary material for: External stimulation induces the secretion of autophagosome-like vesicles by B cells
Source: Autophagy Rep. 2023 Feb 21;2(1):2179287. doi: 10.1080/27694127.2023.2179287 (PMC12039400; doi:10.1080/27694127.2023.2179287)
Supplement: Supplemental Material [file KAUO_A_2179287_SM1258.zip › Supplemental_table_1.xlsx]

## Sheet: Sheet1
Primers for RT-qPCR
Name	Gene ID	Targeted sequence-Left (5'->3')	Targeted sequence-Right (5'->3')
Stx5a	56389	ATGGTTAAAGAACAGGAGGAAACGA	CGATTGGAGGTAACTGACTGGAAG
Stx7	53331	TGACAGCATAGAAGCCAATGTAGAA	CTGATAGTCTGCCGCTCTTGAC
Stx8	55943	CCTGGTTCTCCACATACGATTCTAC	CACCTCTTCTTTCACACTGATTTCG
Stx17	67727	AAATGCTGCTGAGTCCTGGG	CAATGCTGTCAATCTTCTCCTGCT
Stx18	71116	GAAGGCAACGAAGACATCCGAG	AAAGGAACACATCACGAGGAAGAAG
Vamp7	20955	ATGCTTGGTGTGGAGGAAACTT	TGTCTTGGCAGATGTAATGAAACAA
Vamp8	22320	CTCCGAAACAAGACAGAGGACTT	AATGAGGATGACGATGATAAGGACA
Vti1b	53612	GTTGGCAGAGATGGAGGAAGAAC	ACGGTGGAGTTTAGCAAGGTC
Snap29	67474	CATCGTCTCCCAGCCCAACA	GCATCCTGTAGCCTTCTGAGGTTTG
Inpp5e	64436	TGGAGATGGGAAGGTAGCAGAG	TAGAGCGGTAGGGATTTGTGTC
Pikfyve	18711	GTCCTTCTCACCTCACTCACTTT	CCCTTCTCCTCGCTCTTTGTT
Sec22b	20333	AGAAGCACTCTCAGCATTGGATT	AAACCGCACATACACTATCAGCA
Rab3a	19339	ACCTCGTTCCTCTTCCGCTAC	CTCTTGCCCTGCTGTGTCCC
Rab4a	19341	AATCTTGCTTGCTTCATCAGTTCAT	CCACCGACATTTATTATCTTTGAGCC
Rab4b	19342	GACATACAACTCACTCGCTGCTTG	CTTCTTCCACATTCTCACCCGT
Rab5a	271457	TGCCTTTCTAACCCAAACTGTGT	AACTATGGCTGCTTGTGCTCC
Rab5b	19344	CACCCAATCCGTGTGTTTAGATGAC	CTTGCCGCTGTAGTTCCTTTACC
Rab5c	19345	TCTGCTTAGACGATACAACGGT	TAGACCACAATGGCTGCTTGG
Rab7	19349	TACAAAGCCACAATAGGAGCGG	CATCAAACACCAGAACACAGCAATC
Rab8a	17274	TAGGGAAGACCTGTGTCCTGTT	TGTAGTAGGCTGTCGTGATTGTTC
Rab8b	235442	CGCCTCTTCAGATGTTGAAAGAATG	TTTGTACTCGACTTTGCACTTGTCT
Rab10	19325	ATTTCACACCATCACAACCTCCTAC	ACATTCTTTCCACATCTTCATTGGC
Rab11a	53869	CGATGGCTGAAAGAACTGAGAGA	CTGTAGGAACTGCCCTGAGATGA
Rab11b	19326	GGACTCAGGTGTAGGTAAGAGCAA	GCAGAGGTAATGGCACGGTAG
Rab15	104886	CCGCTTCACCGACAACGAGT	CCTCTCCTGCCCTGCTGTGT
Rab21	216344	CAACGACAAGCACATCACCA	GCGTGGAATCTCTCCTGACC
Rab23	19335	AACGATGAAGATGTAAGGCTAATGT	AAAGATTCCCTGTCTGTGGTAGAA
Rab26	328778	GGAATAAAGTTCTGGATGTGGATGG	TTGTTGGTGATGTCGTAGAGCAG
Rab27a	11891	GTGGAAATAAGAGTGACCTGGAAGA	TATGTTTGTCCCGTTGGCAGC
Rab27b	80718	GGTTTATGACACACAAGGAGCAGA	CTGAAGAAGGCAGTGGTAAGGC
Rab35	77407	CTTCCGCACCATCACCTCTAC	CATCTTCTGTCTCTACCACCTTCC
Slp4a	27359	GGCGAGTTGGTGGTTTCATT	CGTCAGGTTCTTGGCTTCTTTG
Slac2b	320051	TCTTTCCTTGATGCTCGTCTGG	ATGGCTCTCTTGGTTGTCTGTAG
